# Supplementary material for: Viral load dynamics of SARS-CoV-2 Delta and Omicron variants following multiple vaccine doses and previous infection
Source: Nat Commun. 2022 Nov 7;13:6706. doi: 10.1038/s41467-022-33096-0 (PMC9640564; doi:10.1038/s41467-022-33096-0)
Supplement: Supplementary file 3 — Source Data [file 41467_2022_33096_MOESM3_ESM.xlsx]

## Sheet: Fig. 1
Lab	Variant	Cohort	qlow	mean	qhigh
Combined	Delta	Unvaccinated	25.438	25.4854	25.5328
Combined	Delta	2-dose: 10-39 days	26.5168	27.0212	27.5255
Combined	Delta	2-dose: 40-69 days	25.9649	26.3503	26.7358
Combined	Delta	2-dose: 70+ days	25.235	25.3186	25.4022
Combined	Delta	3-dose: 10-39 days	27.1874	27.4038	27.6201
Combined	Delta	3-dose: 40-69 days	26.1196	26.4561	26.7926
Combined	Delta	3-dose: 70+ days	25.3054	25.829	26.3526
Combined	Delta	Recovered	26.9717	27.173	27.3743
Combined	Omicron	Unvaccinated	25.8818	25.9045	25.9271
Combined	Omicron	2-dose: 10+ days	25.6857	25.7567	25.8277
Combined	Omicron	3-dose: 10-39 days	26.6804	26.8758	27.0711
Combined	Omicron	3-dose: 40-69 days	26.0961	26.3113	26.5264
Combined	Omicron	3-dose: 70+ days	25.723	25.7805	25.838
Combined	Omicron	Recovered	26.5802	26.6832	26.7861

## Sheet: Fig. 2
Lab	Variant	Cohort	qlow	mean	qhigh
Combined	Omicron (60+)	Unvaccinated	25.1713	25.2271	25.2828
Combined	Omicron (60+)	2-dose: 10+ days	24.6377	24.9108	25.184
Combined	Omicron (60+)	3-dose: 10+ days	25.1129	25.2646	25.4164
Combined	Omicron (60+)	4-dose: 10+ days	25.8447	26.0799	26.315
Combined	Omicron (60+)	Recovered	25.6058	25.9685	26.3311

## Sheet: Fig. 3
Lab	Variant	Cohort (months after infection)	qlow	mean	qhigh
Combined	Delta	Unvaccinated	25.4633	25.5355	25.6077
Combined	Delta	4-7	27.124	27.8642	28.6045
Combined	Delta	8-9	27.0825	27.4358	27.7891
Combined	Delta	10-11	27.0035	27.5369	28.0703
Combined	Delta	12-13	26.6439	27.007	27.37
Combined	Delta	14-15	26.1451	26.6777	27.2103
Combined	Delta	16-20	25.5579	26.4211	27.2843
Combined	Omicron	Unvaccinated	25.867	25.9099	25.9527
Combined	Omicron	4-5	26.6265	27.0897	27.5529
Combined	Omicron	6-7	26.2897	26.8819	27.4741
Combined	Omicron	8-11	26.3124	26.7539	27.1955
Combined	Omicron	12-13	26.6098	26.7603	26.9108
Combined	Omicron	14-15	26.7031	27.0123	27.3214
Combined	Omicron	16-17	26.3066	26.497	26.6874
Combined	Omicron	18-19	26.2367	26.5445	26.8524
Combined	Omicron	20-23	25.0812	25.6244	26.1675

## Sheet: Fig. S2
Lab	Variant	Cohort	qlow	mean	qhigh
Lab1	Delta	Unvaccinated	25.5212	25.5212	25.5212
Lab1	Delta	2-dose: 10-39	26.5554	27.057	27.5586
Lab1	Delta	2-dose: 40-69	26.0045	26.3862	26.7679
Lab1	Delta	2-dose: 70-	25.2854	25.3545	25.4235
Lab1	Delta	3-dose: 10-39	27.2291	27.4396	27.6501
Lab1	Delta	3-dose: 40-69	26.1593	26.4919	26.8246
Lab1	Delta	3-dose: 70+	25.3438	25.8649	26.3859
Lab1	Delta	Recovered	27.013	27.2088	27.4047
Lab1	Delta	Recovered+vaccine	26.0542	26.5474	27.0406
Lab2	Delta	Unvaccinated	26.4009	26.4938	26.5867
Lab2	Delta	2-dose: 10-39	27.5183	28.0296	28.5409
Lab2	Delta	2-dose: 40-69	26.9645	27.3588	27.7531
Lab2	Delta	2-dose: 70-	26.2099	26.3271	26.4443
Lab2	Delta	3-dose: 10-39	28.1807	28.4122	28.6438
Lab2	Delta	3-dose: 40-69	27.1178	27.4646	27.8113
Lab2	Delta	3-dose: 70+	26.3068	26.8375	27.3681
Lab2	Delta	Recovered	27.968	28.1815	28.3949
Lab2	Delta	Recovered+vaccine	27.02	27.52	28.0201
Lab3	Delta	Unvaccinated	24.875	24.9539	25.0328
Lab3	Delta	2-dose: 10-39	25.9813	26.4897	26.9981
Lab3	Delta	2-dose: 40-69	25.4278	25.8189	26.21
Lab3	Delta	2-dose: 70-	24.6832	24.7872	24.8911
Lab3	Delta	3-dose: 10-39	26.6464	26.8723	27.0983
Lab3	Delta	3-dose: 40-69	25.5815	25.9246	26.2678
Lab3	Delta	3-dose: 70+	24.7701	25.2976	25.8251
Lab3	Delta	Recovered	26.429	26.6415	26.8541
Lab3	Delta	Recovered+vaccine	25.4807	25.9801	26.4796
Lab4	Delta	Unvaccinated	25.3092	25.3945	25.4799
Lab4	Delta	2-dose: 10-39	26.4209	26.9303	27.4397
Lab4	Delta	2-dose: 40-69	25.8677	26.2595	26.6512
Lab4	Delta	2-dose: 70-	25.1185	25.2278	25.3371
Lab4	Delta	3-dose: 10-39	27.0859	27.3129	27.54
Lab4	Delta	3-dose: 40-69	26.0223	26.3652	26.7082
Lab4	Delta	3-dose: 70+	25.2102	25.7382	26.2661
Lab4	Delta	Recovered	26.8685	27.0822	27.2958
Lab4	Delta	Recovered+vaccine	25.9204	26.4207	26.9211
Combined	Delta	Unvaccinated	25.438	25.4854	25.5328
Combined	Delta	2-dose: 10-39	26.5168	27.0212	27.5255
Combined	Delta	2-dose: 40-69	25.9649	26.3503	26.7358
Combined	Delta	2-dose: 70-	25.235	25.3186	25.4022
Combined	Delta	3-dose: 10-39	27.1874	27.4038	27.6201
Combined	Delta	3-dose: 40-69	26.1196	26.4561	26.7926
Combined	Delta	Recovered+vaccine	26.0164	26.5116	27.0067
Combined	Delta	Recovered	26.9717	27.173	27.3743
Combined	Delta	3-dose: 70+	25.3054	25.829	26.3526
Lab1	Omicron	Unvaccinated	26.1636	26.1636	26.1636
Lab1	Omicron	2-dose	25.9482	26.0158	26.0834
Lab1	Omicron	3-dose: 10-39	26.9412	27.1349	27.3285
Lab1	Omicron	3-dose: 40-69	26.3563	26.5704	26.7845
Lab1	Omicron	3-dose: 70+	25.9874	26.0396	26.0918
Lab1	Omicron	Recovered	26.8422	26.9423	27.0424
Lab1	Omicron	Recovered+vaccine	26.8022	26.9268	27.0514
Lab2	Omicron	Unvaccinated	25.333	25.5379	25.7429
Lab2	Omicron	2-dose	25.1737	25.3902	25.6066
Lab2	Omicron	3-dose: 10-39	26.2257	26.5092	26.7928
Lab2	Omicron	3-dose: 40-69	25.6474	25.9447	26.2421
Lab2	Omicron	3-dose: 70+	25.2006	25.414	25.6273
Lab2	Omicron	Recovered	26.0907	26.3166	26.5425
Lab2	Omicron	Recovered+vaccine	26.0624	26.3011	26.5399
Lab3	Omicron	Unvaccinated	25.814	25.8611	25.9082
Lab3	Omicron	2-dose	25.6318	25.7134	25.795
Lab3	Omicron	3-dose: 10-39	26.6323	26.8324	27.0326
Lab3	Omicron	3-dose: 40-69	26.049	26.2679	26.4869
Lab3	Omicron	3-dose: 70+	25.6654	25.7372	25.8089
Lab3	Omicron	Recovered	26.5284	26.6398	26.7513
Lab3	Omicron	Recovered+vaccine	26.4915	26.6244	26.7572
Lab4	Omicron	Unvaccinated	25.3529	25.4105	25.4681
Lab4	Omicron	2-dose	25.174	25.2627	25.3514
Lab4	Omicron	3-dose: 10-39	26.1794	26.3818	26.5842
Lab4	Omicron	3-dose: 40-69	25.5959	25.8173	26.0387
Lab4	Omicron	3-dose: 70+	25.2092	25.2865	25.3639
Lab4	Omicron	Recovered	26.0734	26.1892	26.3051
Lab4	Omicron	Recovered+vaccine	26.0369	26.1737	26.3106
Combined	Omicron	Unvaccinated	25.8818	25.9045	25.9271
Combined	Omicron	2-dose	25.6857	25.7567	25.8277
Combined	Omicron	3-dose: 10-39	26.6804	26.8758	27.0711
Combined	Omicron	3-dose: 40-69	26.0961	26.3113	26.5264
Combined	Omicron	3-dose: 70+	25.723	25.7805	25.838
Combined	Omicron	Recovered	26.5802	26.6832	26.7861
Combined	Omicron	Recovered+vaccine	26.5413	26.6677	26.7941

## Sheet: Fig. S3
Lab	Variant	Cohort	qlow	mean	qhigh
Lab1	Delta	Unvaccinated	23.1163	23.1163	23.1163
Lab1	Delta	2-dose: 10-39	23.9244	24.4877	25.051
Lab1	Delta	2-dose: 40-69	23.4012	23.835	24.2688
Lab1	Delta	2-dose: 70-	22.8364	22.9176	22.9988
Lab1	Delta	3-dose: 10-39	24.8715	25.1092	25.3469
Lab1	Delta	3-dose: 40-69	23.7112	24.0725	24.4337
Lab1	Delta	3-dose: 70+	22.7189	23.2614	23.8038
Lab1	Delta	Recovered	24.5952	24.8115	25.0278
Lab1	Delta	Recovered+vaccine	23.8724	24.428	24.9836
Lab3	Delta	Unvaccinated	29.2663	29.4046	29.5429
Lab3	Delta	2-dose: 10-39	30.1967	30.776	31.3553
Lab3	Delta	2-dose: 40-69	29.6671	30.1233	30.5795
Lab3	Delta	2-dose: 70-	29.0454	29.2058	29.3663
Lab3	Delta	3-dose: 10-39	31.1237	31.3974	31.6712
Lab3	Delta	3-dose: 40-69	29.974	30.3607	30.7474
Lab3	Delta	3-dose: 70+	28.9906	29.5496	30.1086
Lab3	Delta	Recovered	30.8431	31.0997	31.3563
Lab3	Delta	Recovered+vaccine	30.1444	30.7163	31.2881
Lab2	Delta	Unvaccinated	26.6296	26.7255	26.8215
Lab2	Delta	2-dose: 10-39	27.5241	28.097	28.6698
Lab2	Delta	2-dose: 40-69	26.998	27.4442	27.8904
Lab2	Delta	2-dose: 70-	26.3993	26.5268	26.6542
Lab2	Delta	3-dose: 10-39	28.4603	28.7184	28.9765
Lab2	Delta	3-dose: 40-69	27.3062	27.6817	28.0572
Lab2	Delta	3-dose: 70+	26.3181	26.8706	27.423
Lab2	Delta	Recovered	28.1875	28.4207	28.6539
Lab2	Delta	Recovered+vaccine	27.4754	28.0372	28.599
Lab4	Delta	Unvaccinated	24.7963	24.8853	24.9743
Lab4	Delta	2-dose: 10-39	25.6856	26.2567	26.8278
Lab4	Delta	2-dose: 40-69	25.1602	25.604	26.0478
Lab4	Delta	2-dose: 70-	24.5668	24.6865	24.8062
Lab4	Delta	3-dose: 10-39	26.6241	26.8782	27.1322
Lab4	Delta	3-dose: 40-69	25.4696	25.8414	26.2132
Lab4	Delta	3-dose: 70+	24.4806	25.0303	25.5801
Lab4	Delta	Recovered	26.3464	26.5805	26.8145
Lab4	Delta	Recovered+vaccine	25.6346	26.197	26.7594
Combined	Delta	Unvaccinated	24.9104	24.9564	25.0025
Combined	Delta	2-dose: 10-39	25.7621	26.3278	26.8935
Combined	Delta	2-dose: 40-69	25.2381	25.6751	26.1122
Combined	Delta	2-dose: 70-	24.6641	24.7577	24.8512
Combined	Delta	3-dose: 10-39	26.7068	26.9493	27.1918
Combined	Delta	3-dose: 40-69	25.5481	25.9125	26.277
Combined	Delta	3-dose: 70+	24.5567	25.1014	25.6461
Combined	Delta	Recovered	26.4312	26.6516	26.8719
Combined	Delta	Recovered+vaccine	25.7112	26.2681	26.825
Lab1	Omicron	Unvaccinated	23.8719	23.8719	23.8719
Lab1	Omicron	2-dose	23.6339	23.7184	23.8029
Lab1	Omicron	3-dose: 10-39	24.5569	24.784	25.0112
Lab1	Omicron	3-dose: 40-69	24.0815	24.3474	24.6133
Lab1	Omicron	3-dose: 70+	23.7002	23.7633	23.8264
Lab1	Omicron	Recovered	24.5671	24.6866	24.8062
Lab1	Omicron	Recovered+vaccine	24.4989	24.6526	24.8064
Lab2	Omicron	Unvaccinated	24.6616	24.8754	25.0892
Lab2	Omicron	2-dose	24.4909	24.722	24.953
Lab2	Omicron	3-dose: 10-39	25.4736	25.7876	26.1015
Lab2	Omicron	3-dose: 40-69	25.0088	25.3509	25.693
Lab2	Omicron	3-dose: 70+	24.5414	24.7668	24.9922
Lab2	Omicron	Recovered	25.4479	25.6902	25.9324
Lab2	Omicron	Recovered+vaccine	25.394	25.6562	25.9183
Lab3	Omicron	Unvaccinated	29.0105	29.126	29.2415
Lab3	Omicron	2-dose	28.8291	28.9726	29.116
Lab3	Omicron	3-dose: 10-39	29.7836	30.0382	30.2927
Lab3	Omicron	3-dose: 40-69	29.3125	29.6015	29.8905
Lab3	Omicron	3-dose: 70+	28.8845	29.0174	29.1503
Lab3	Omicron	Recovered	29.7739	29.9408	30.1077
Lab3	Omicron	Recovered+vaccine	29.7152	29.9068	30.0984
Lab4	Omicron	Unvaccinated	24.8588	24.9191	24.9795
Lab4	Omicron	2-dose	24.6618	24.7657	24.8697
Lab4	Omicron	3-dose: 10-39	25.5959	25.8313	26.0667
Lab4	Omicron	3-dose: 40-69	25.1224	25.3947	25.667
Lab4	Omicron	3-dose: 70+	24.7239	24.8106	24.8973
Lab4	Omicron	Recovered	25.5994	25.7339	25.8685
Lab4	Omicron	Recovered+vaccine	25.5349	25.6999	25.865
Combined	Omicron	Unvaccinated	24.4268	24.4462	24.4657
Combined	Omicron	2-dose	24.206	24.2928	24.3796
Combined	Omicron	3-dose: 10-39	25.1303	25.3584	25.5865
Combined	Omicron	3-dose: 40-69	24.6553	24.9218	25.1882
Combined	Omicron	3-dose: 70+	24.2716	24.3377	24.4037
Combined	Omicron	Recovered	25.1398	25.261	25.3823
Combined	Omicron	Recovered+vaccine	25.0721	25.227	25.3819

## Sheet: Fig. S4
Lab	Variant	Cohort	qlow	mean	qhigh
Lab1	Delta	Unvaccinated	25.3789	25.3789	25.3789
Lab1	Delta	2-dose: 10-39	26.8465	27.6578	28.5079
Lab1	Delta	2-dose: 40-69	25.7466	26.3982	27.0587
Lab1	Delta	2-dose: 70-	25.2676	25.4005	25.5267
Lab1	Delta	3-dose: 10-39	27.8912	28.2841	28.6619
Lab1	Delta	3-dose: 40-69	25.5372	26.1635	26.8322
Lab1	Delta	3-dose: 70+	24.8425	25.8438	26.8626
Lab1	Delta	Recovered	27.2021	27.6143	28.017
Lab1	Delta	Recovered+vaccine	26.3963	27.4766	28.5723
Lab2	Delta	Unvaccinated	26.5481	26.5481	26.5481
Lab2	Delta	2-dose: 10-39	25.4339	26.9086	28.4051
Lab2	Delta	2-dose: 40-69	26.5487	27.6002	28.6
Lab2	Delta	2-dose: 70-	26.0664	26.2653	26.4666
Lab2	Delta	3-dose: 10-39	27.6129	28.2253	28.879
Lab2	Delta	3-dose: 40-69	27.4505	28.3659	29.3306
Lab2	Delta	3-dose: 70+	24.8487	26.3273	27.7837
Lab2	Delta	Recovered	27.7124	28.1054	28.518
Lab2	Delta	Recovered+vaccine	26.57	27.581	28.5524
Lab3	Delta	Unvaccinated	24.9663	24.9663	24.9663
Lab3	Delta	2-dose: 10-39	25.4999	26.4311	27.3874
Lab3	Delta	2-dose: 40-69	25.118	25.8523	26.589
Lab3	Delta	2-dose: 70-	24.6823	24.7986	24.9176
Lab3	Delta	3-dose: 10-39	25.9698	26.3633	26.7664
Lab3	Delta	3-dose: 40-69	25.1179	25.8496	26.6138
Lab3	Delta	3-dose: 70+	23.5546	24.7287	25.9413
Lab3	Delta	Recovered	26.0719	26.4896	26.9127
Lab3	Delta	Recovered+vaccine	24.0917	25.0205	25.9707
Lab4	Delta	Unvaccinated	25.5817	25.5817	25.5817
Lab4	Delta	2-dose: 10-39	25.7521	26.7095	27.6679
Lab4	Delta	2-dose: 40-69	25.5006	26.1725	26.849
Lab4	Delta	2-dose: 70-	25.0459	25.1647	25.2908
Lab4	Delta	3-dose: 10-39	26.7491	27.0878	27.4345
Lab4	Delta	3-dose: 40-69	25.7978	26.3074	26.7846
Lab4	Delta	3-dose: 70+	25.1835	25.9671	26.7531
Lab4	Delta	Recovered	26.5798	26.914	27.2624
Lab4	Delta	Recovered+vaccine	25.5278	26.4574	27.3818
Combined	Delta	Unvaccinated	25.5181	25.5181	25.5181
Combined	Delta	2-dose: 10-39	26.5305	27.0051	27.5137
Combined	Delta	2-dose: 40-69	25.9712	26.3634	26.7396
Combined	Delta	2-dose: 70-	25.226	25.2917	25.3617
Combined	Delta	3-dose: 10-39	27.1949	27.4089	27.6306
Combined	Delta	3-dose: 40-69	26.1105	26.4414	26.7624
Combined	Delta	3-dose: 70+	25.2216	25.747	26.2663
Combined	Delta	Recovered	27.1773	27.3779	27.5848
Combined	Delta	Recovered+vaccine	26.2213	26.7002	27.1981
Lab1	Omicron	Unvaccinated	26.0587	26.0587	26.0587
Lab1	Omicron	2-dose	25.8002	25.9137	26.0221
Lab1	Omicron	3-dose: 10-39	26.7804	27.0555	27.3307
Lab1	Omicron	3-dose: 40-69	26.168	26.5229	26.8783
Lab1	Omicron	3-dose: 70+	25.9261	26.0067	26.0877
Lab1	Omicron	Recovered	26.7599	26.9199	27.074
Lab1	Omicron	Recovered+vaccine	26.7207	26.9255	27.1286
Lab2	Omicron	Unvaccinated	26.3098	26.3098	26.3098
Lab2	Omicron	2-dose	25.2485	25.822	26.3773
Lab2	Omicron	3-dose: 10-39	25.2442	28.8357	32.3713
Lab2	Omicron	3-dose: 40-69	24.8772	27.0642	29.3195
Lab2	Omicron	3-dose: 70+	25.1841	25.707	26.2035
Lab2	Omicron	Recovered	25.8198	26.4346	27.0555
Lab2	Omicron	Recovered+vaccine	25.709	26.5778	27.4567
Lab3	Omicron	Unvaccinated	25.8904	25.8904	25.8904
Lab3	Omicron	2-dose	25.5548	25.6533	25.7514
Lab3	Omicron	3-dose: 10-39	26.559	26.8771	27.2072
Lab3	Omicron	3-dose: 40-69	25.7861	26.1019	26.4207
Lab3	Omicron	3-dose: 70+	25.6901	25.7728	25.8527
Lab3	Omicron	Recovered	26.1686	26.3279	26.4935
Lab3	Omicron	Recovered+vaccine	26.1893	26.3794	26.5602
Lab4	Omicron	Unvaccinated	25.6412	25.6412	25.6412
Lab4	Omicron	2-dose	25.2949	25.4462	25.6053
Lab4	Omicron	3-dose: 10-39	25.8067	26.2653	26.7393
Lab4	Omicron	3-dose: 40-69	25.7882	26.2392	26.6922
Lab4	Omicron	3-dose: 70+	25.2684	25.3803	25.4912
Lab4	Omicron	Recovered	26.2689	26.4895	26.697
Lab4	Omicron	Recovered+vaccine	26.0782	26.3391	26.5999
Combined	Omicron	Unvaccinated	25.9243	25.9243	25.9243
Combined	Omicron	2-dose	25.691	25.758	25.8255
Combined	Omicron	3-dose: 10-39	26.7193	26.9058	27.0914
Combined	Omicron	3-dose: 40-69	26.0909	26.3092	26.5201
Combined	Omicron	3-dose: 70+	25.73	25.782	25.8394
Combined	Omicron	Recovered	26.6006	26.6939	26.7893
Combined	Omicron	Recovered+vaccine	26.5371	26.6547	26.78
